# Supplementary material for: Gene expression profiling of primary cultures of ovarian epithelial cells identifies novel molecular classifiers of ovarian cancer
Source: Br J Cancer. 2006 Jan 17;94(3):436–45. doi: 10.1038/sj.bjc.6602933 (PMC2361148; doi:10.1038/sj.bjc.6602933)
Supplement: Supplementary data Table 1 [file 94-6602933x1.xls]

## Sheet: Sheet1
			NOSE samples											LMP samples						invasive EOC samples																							ascites EOC
unigene	GENE_ACC	TITLE	NOSE17	NOSE18	NOSE39	NOSE40	NOSE54	NOSE69	NOSE112	NOSE113	NOSE427	NOSE428	NOSE461	EOC75	EOC59	EOC65	EOC60	EOC58	EOC64	EOC62	EOC97	EOC20	EOC89	EOC115	EOC46	EOC51	EOC63	EOC79	EOC80	EOC87	EOC109	EOC190	EOC88	EOC90	EOC47	EOC86	EOC229	EOC232	EOC236	EOC237	EOC173	EOC224	EOC227	EOC73	EOC57	EOC197	EOC328	EOC56	EOC337
M16937	Hs.819	HOXB7	1.30103	1.30103	1.4216	1.3	1.30103	1.31387	1.30103	1.30103	1.30103	1.30103	1.30103	1.30103	1.30103	1.30103	1.30103	1.30103	1.30103	1.62531	1.30103	1.30103	1.30103	1.30103	1.30103	1.35793	2.75074	1.734	2.56656	2.4929	1.56467	2.59561	2.60043	2.4606	2.25744	2.06744	2.56401	2.81607	2.61223	2.72563	1.38021	1.30103	1.65466	1.6561	1.91434	1.6981	1.72346	1.93197	1.90849
U16799	Hs.78629	ATP1B1	1.56229	1.81291	1.67117	1.60531	1.68034	1.57403	1.39967	1.66745	1.66181	1.30103	1.5987	1.82478	2.06512	2.06545	2.16028	2.01027	2.29518	2.02612	2.33203	2.47799	2.13098	2.22298	2.10789	2.0406	3.09923	3.01322	2.90682	2.75557	2.91339	2.99269	2.7775	2.87408	3.04277	2.77012	2.98565	2.91962	2.95373	2.82138	1.9722	1.7406	2.48847	1.45637	2.15776	2.43008	2.41313	2.25503	2.55449
D49950	Hs.83077	IL18	1.30103	1.4133	1.30103	1.3	1.30103	1.30103	1.30103	1.30103	1.30103	1.30103	1.30103	1.30103	1.69164	1.72843	1.39917	1.74411	1.73588	1.8704	2.16017	1.88986	1.83059	1.78817	1.7574	2.14799	1.38739	1.30103	1.55509	1.30103	1.30103	1.50106	1.42975	1.30103	1.33041	1.30103	1.47149	1.6666	1.3424	1.61746	1.43933	1.30103	2.11524	1.30103	1.83378	1.716	1.69373	2.00561	2.11294
M19309	Hs.73980	TNNT1	1.30103	1.30103	1.30103	1.3	1.30103	1.30103	1.30103	1.30103	1.30103	1.30103	1.30103	1.30103	1.41482	1.30103	1.30103	1.30103	1.32287	1.56585	1.34635	1.49415	1.48144	1.51983	1.3962	1.41996	1.37107	1.30103	1.55871	1.46538	1.30103	1.30103	1.30103	1.50651	1.30103	1.49276	1.30103	1.69559	1.34168	1.53482	1.30103	1.30103	1.6453	1.30103	1.32222	1.36549	1.60314	1.74036	1.79169
U61262	Hs.90408	NEO1	1.30103	1.30103	1.30103	1.3	1.30103	1.30103	1.30103	1.30103	1.48287	1.30103	1.30103	1.52375	1.92871	1.65563	1.90675	1.91937	1.98591	1.77597	1.72016	1.91855	1.31175	1.84448	2.00217	1.7679	1.31597	1.30103	1.30103	1.49831	1.30103	1.55871	1.39445	1.4014	1.30103	1.9619	1.44673	1.58871	1.32467	1.30103	1.41996	1.54139	1.7859	1.5966	1.62941	1.8893	1.87216	1.84572	2.08386
L07597	Hs.149957	RPS6KA1	1.30103	1.30103	1.30103	1.3	1.30103	1.30103	1.30103	1.30103	1.30103	1.30103	1.30103	1.30103	3.01975	2.40314	2.87219	2.62817	2.91688	2.2465	2.44404	2.32181	1.98	2.858	2.88542	2.67742	1.30103	1.30103	1.30103	1.46538	1.30103	1.30103	1.30103	1.30103	1.54531	1.30103	1.30103	1.70011	1.30103	1.38765	1.30103	1.30103	1.54938	1.30103	1.43297	1.43933	1.30103	1.54283	1.3784
U76421	Hs.85302	ADARB1	1.30103	1.30103	1.30103	1.3	1.30103	1.30103	1.30103	1.58883	1.54283	1.30103	1.30103	1.30103	1.30103	1.45341	1.30103	1.4967	1.30103	1.30103	1.30103	1.30103	1.30103	1.30103	1.30103	1.80346	1.52114	1.30103	1.30103	1.30103	1.30103	1.30103	1.30103	1.30103	1.46538	1.66181	1.30103	1.30103	1.30103	1.30103	1.30103	1.9663	2.07789	1.65418	1.87274	1.85431	1.90526	1.4843	2.0569
X16662	Hs.87268	ANXA8	1.30103	1.79169	1.61066	1.3	1.30103	1.30103	1.30103	1.30103	1.72997	2.1758	1.67419	1.30103	1.78578	1.59446	1.30103	2.04638	1.30103	1.30103	1.30103	1.30103	1.30103	1.30103	1.30103	1.30103	2.85297	2.40858	2.55534	2.52543	2.53058	2.79609	3.11287	2.55883	2	2.61172	2.34522	2.75148	2.72264	2.25799	1.77452	1.30103	2.73664	1.59439	2.74562	2.89658	2.85455	2.82653	2.99233
M26679	Hs.37034	HOXA5	1.48572	1.4014	1.58433	1.3	1.30103	1.30103	1.30103	1.30103	1.30103	1.38561	1.30213	1.69461	1.64803	1.30103	1.72979	1.79553	2.177	1.65128	1.83378	1.52114	1.42325	1.90255	1.81624	2.44264	3.2188	2.5458	3.3582	3.22907	2.63094	3.28932	2.7286	3.15433	2.28646	2.78937	3.17959	3.35461	3.36499	3.30223	1.30103	1.30103	1.45682	1.30103	2.15168	1.30535	1.96379	1.37291	1.45637
L20591		ANX3	1.30103	1.38917	1.80414	1.54654	1.31806	1.30103	1.30103	1.58995	1.88138	1.30103	1.59697	1.98856	1.62928	1.51014	1.85732	1.30103	1.58727	1.44716	1.36736	1.40483	1.75664	1.48001	1.30103	1.30103	2.83467	2.51548	2.71172	2.73143	2.5945	2.60927	2.6777	2.65108	2.57738	2.64895	2.53119	2.76504	2.57204	2.76123	1.92117	1.30103	2.53984	1.30103	2.17026	2.21775	2.24895	2.13704	2.47305
M59911	Hs.265829	ITGA3	1.89432	1.84261	2.30492	2.30428	2.0693	1.70157	1.92324	1.81023	2.21511	2.40654	2.06735	2.03019	2.56799	2.72896	2.4589	2.75971	2.46717	2.94635	3.02453	1.99607	2.56891	2.47958	2.2971	2.69653	2.48841	1.89982	1.30103	2.54704	1.92942	2.24551	2.3784	2.32077	1.88874	2.20003	2.01369	2.51042	1.92104	2.33577	1.96848	2.11042	2.69518	1.79657	2.4484	2.5402	2.53441	2.58928	2.58861
HG4157-HT4427	Hs.82285	GART	1.34439	1.36922	1.30103	1.3	1.38202	1.30103	1.30103	1.30103	1.35984	1.30103	1.30103	1.37107	1.347	1.30103	1.30103	1.30103	1.35369	1.72673	1.37107	1.30103	1.30103	1.30103	1.30103	1.30103	2.80037	2.53933	1.30103	2.93692	2.03941	2.80733	2.70969	2.99765	1.97313	2.87645	2.74576	2.75592	2.33244	2.68649	1.41162	1.4863	1.38474	1.30103	1.43933	1.47567	1.50786	1.30103	1.52763
U40434	Hs.155981	MSLN	1.30103	1.30103	1.30103	1.3	1.30103	1.30103	1.30103	1.30103	1.30103	1.59439	1.30103	1.32428	2.38616	2.43642	2.01762	1.30103	2.33422	1.96237	2.27554	2.22866	1.88309	2.61826	2.35392	2.05576	1.85914	1.74429	1.91222	2.15473	1.69636	1.81823	1.98588	1.94349	2.02036	2.1427	1.69803	1.92984	1.83259	1.89982	1.30103	1.40149	1.79291	1.30103	1.46835	1.48572	1.30103	1.81757	1.74429
HG2259		tubulin	1.73957	1.87216	1.91222	1.84073	1.66558	1.30103	1.52244	1.4216	1.7364	2.344	2.04731	1.54283	1.60633	1.47795	1.68605	1.4967	1.56225	1.85612	1.70329	1.64246	1.66558	1.68931	1.41162	1.47422	1.42975	1.30103	1.54407	1.53782	1.30103	1.30103	1.30103	1.30103	1.30103	1.30103	1.46696	1.71292	1.44506	1.30103	1.57171	2.33236	2.71504	1.8704	2.23679	2.54741	2.61888	2.57749	2.75504
D30755	Hs.109281	NAF1	2.49554	2.58297	2.37639	2.3955	2.2907	2.18667	2.42651	2.39724	2.26435	2.60724	2.46204	2.51917	1.60969	1.35142	1.56015	1.69973	1.45885	1.30103	1.30103	1.79588	1.30963	1.68842	1.53275	1.41162	2.13799	1.3483	2.26811	1.99739	1.30103	2.10958	1.98453	1.70842	2.14395	1.35984	2.2986	2.41821	2.41557	2.11328	2.36977	2.68484	2.86312	2.31744	2.67514	2.71282	2.63799	2.88281	2.92593
M91029	Hs.82927	AMPD2	2.18241	2.28081	2.16256	2.17898	2.21906	2.10278	2.11394	2.256	2.28375	2.30471	2.20111	2.21958	1.80324	1.82854	1.30103	1.30103	1.30103	1.91698	1.34635	1.30103	1.30103	1.30103	1.30103	1.30103	2.36003	2.05077	2.33626	2.43233	2.14737	2.02284	2.33786	2.44358	1.92993	2.42275	1.92843	2.19735	2.05139	2.26892	2.23096	2.33713	2.4428	2.21748	2.32366	2.30492	2.4138	2.5617	2.56086
L10343	Hs.112341	PI3	1.30103	1.35603	1.4216	1.3	1.30103	1.30103	1.30103	1.30103	1.30103	1.45939	1.30103	1.30103	1.80961	1.51891	1.66543	1.32061	1.66355	1.63849	1.54158	1.87564	1.90146	1.84386	1.65514	1.66464	2.80441	2.45894	1.30103	2.61225	2.47582	2.60249	2.53668	2.71341	2.41414	2.45102	2.6645	2.64084	2.58308	2.73913	1.3032	1.30103	1.36831	1.30103	1.43933	1.70157	1.75358	1.80072	2.30835
M34539	Hs.752	FKBP1A	2.73239	2.67715	2.6467	2.66361	2.74084	2.68824	2.68949	2.66642	2.64454	2.62829	2.62073	2.73199	1.30103	1.30103	1.30103	1.30103	1.30103	1.30103	1.30103	1.30103	1.30103	1.30103	1.30103	1.55388	2.77627	1.6981	1.30103	2.42521	2.02036	2.24993	2.2413	2.2634	2.30233	2.06893	2.33689	2.3459	2.1802	2.77155	2.71941	2.42518	2.80319	2.74084	2.68975	2.84973	2.66115	2.79727	2.80044
U48807	Hs.2359	DUSP4	1.30103	1.53908	1.70329	1.82995	1.30103	1.30103	1.30103	1.30103	1.53908	1.4014	1.30103	1.5977	2.11169	1.98131	1.8631	1.71591	1.87238	1.67669	1.65031	1.76042	1.52375	2.09061	1.6721	1.69197	2.99542	2.67413	2.52414	3.05038	2.79906	2.89933	2.97589	2.95163	2.4221	3.02449	2.90722	2.87785	2.61215	2.67691	1.30103	1.61887	2.05688	1.4609	1.72673	1.96473	2.19424	2.22505	2.21775
X67325	Hs.278613	IFI27	2.12057	2.5924	1.74273	1.75435	1.60531	1.30103	1.30103	2.7956	1.30103	2.24576	1.63761	2.67779	3.07139	3.30736	3.18203	3.01027	3.0523	2.2667	2.84522	3.10731	2.74406	2.94503	2.77902	2.49262	1.30103	1.30103	1.48287	1.82217	1.30103	1.61384	1.72754	2.23528	1.30103	2.16077	1.6388	1.87109	1.98454	2.02936	1.96142	2.2188	2.43301	1.60959	2.45682	2.6696	2.6192	2.80353	2.52789
U19523	Hs.86724	GCH1	1.30103	1.47857	1.65992	1.43457	1.30103	1.30103	1.30103	1.30103	1.30103	1.30103	1.30103	1.32634	1.30103	1.30103	1.30103	1.30103	1.30103	2.3032	1.30103	1.36922	1.86034	1.30103	1.30103	1.30103	2.10924	1.30103	1.5172	2.35044	1.30103	1.30103	1.30103	1.83948	1.58771	1.98722	1.30103	1.40033	1.30103	1.38765	1.37291	1.39322	1.88055	1.75967	1.54283	1.57054	1.69723	1.81558	1.93601
L20861	Hs.152213	WNT5A	1.45939	1.7364	1.74273	1.52504	1.30103	1.34044	1.33445	2.36248	1.63949	1.43933	1.30282	1.82151	3.23941	3.10685	3.16566	1.66244	3.02082	2.35392	2.23704	2.44264	2.62972	2.98345	2.8105	2.05385	2.68771	2.18949	2.65011	2.66558	1.88593	1.93247	2.29491	2.07115	2.36342	2.17202	1.9307	2.49933	2.03919	2.60237	1.45484	1.30103	2.05272	1.55388	2.37088	2.41664	2.55437	2.06446	2.27439
U01062	Hs.77515	ITPR3	1.33445	1.71096	1.5977	1.3	1.30103	1.30103	1.62221	1.63548	1.54777	2.10924	1.30103	1.77085	1.30103	1.31825	1.73496	1.83148	1.486	1.49136	2.25431	1.38739	1.55023	1.64836	1.38021	1.70927	1.30103	1.30103	1.30103	1.30103	1.30103	1.49276	1.31806	1.30103	1.30103	1.30103	1.55101	1.49172	1.54152	1.49869	1.7767	2.23041	1.779	1.78247	1.84572	2.00647	2.12287	1.9058	1.94841
J04513		bFGF	1.73239	1.50786	1.81224	1.50243	1.4216	1.37475	1.81158	1.97128	1.43616	1.30103	1.61628	2.01536	2.00896	2.18916	2.31596	2.76304	1.98729	2.25792	2.21564	2.0187	2.34616	1.97635	1.94694	2.08707	2.18752	1.37475	1.75891	2.05843	1.73799	2.44592	1.99651	2.38112	1.34242	1.86273	2.14866	2.0568	2.42146	2.09326	1.89708	1.35716	2.26221	1.86451	1.85552	2.21032	2.33224	1.8651	2.21005
U04520		COL4A5	1.30103	1.30103	1.30103	1.37658	1.30103	1.30103	1.34044	1.36922	1.34635	1.30103	1.55252	1.4624	1.54882	1.30103	1.92868	2.26074	1.56591	1.68305	1.55509	1.32222	2.06595	1.78817	1.80346	2.14176	1.70243	1.78462	1.30103	2.08135	1.82802	2.28103	2.00945	1.943	1.81224	1.53275	2.39807	2.07108	2.26209	1.99919	1.4183	1.30103	2.21357	1.49554	1.30103	2.02694	1.87679	1.30103	2.09726
X83416	Hs.74621	PRNP	2.28081	2.35717	2.40398	2.49845	2.2403	2.06408	2.35218	2.14051	2.17173	1.84073	2.15391	2.34064	3.21158	3.10864	3.12439	3.23435	2.96662	3.24866	3.32701	3.10302	2.74068	3.19548	3.23004	3.39583	1.92686	1.61595	1.90037	1.7332	1.8055	1.6981	1.6981	1.48714	1.62014	1.64345	1.79761	2.0847	1.84619	1.90815	2.33686	2.69586	2.73347	2.39724	2.57043	2.64826	2.66932	2.78668	2.48615
M65254	Hs.108705	PPP2R1B	1.50515	1.45179	1.47712	1.48714	1.36361	1.30103	1.54033	1.37107	1.64345	1.32222	1.3941	1.53148	1.30103	1.30103	1.30103	1.30103	1.30103	1.30103	1.58659	1.30103	1.72997	1.30103	1.44248	1.75664	2.42635	2.47202	2.59483	2.58035	2.53161	2.47436	2.40449	2.74076	2.3822	2.52022	2.49894	2.56477	2.38129	2.48021	1.57519	1.58417	1.66644	1.54407	1.716	1.59106	1.77012	1.59106	1.69984
U73682	Hs.117242	MGEA6	1.30103	1.30103	1.4216	1.30963	1.30103	1.5563	1.30103	1.43775	1.30103	1.30103	1.4841	1.65801	1.81589	1.79995	1.84353	2.15138	1.97466	2.04258	2.0086	1.54531	1.30103	2.07737	1.6637	2.28825	1.93146	1.51188	1.96661	2.2003	1.95999	1.43297	1.63347	1.82151	2.29842	2.12775	1.81273	2.04464	1.79597	2.08832	1.49415	1.54224	1.58656	1.5966	1.30103	1.56585	1.60206	1.49693	1.75891
D84424	Hs.57697	HAS1	1.30103	1.54777	1.35793	1.3	1.30103	1.30103	1.30103	1.49554	1.33244	1.30103	1.30103	1.49693	2.75843	2.54134	2.58986	2.4269	2.55219	2.80868	2.89504	2.40106	2.56984	2.47232	2.14082	2.6013	3.0515	2.30103	2.99069	2.64787	2.22427	2.77851	2.65186	3.09433	2.43361	2.4627	2.74403	2.9427	2.7648	2.87986	1.30103	1.49108	1.30103	1.48996	2.00087	2.38292	1.92428	1.4216	1.33244
L09209	Hs.279518	APLP2	2.55011	2.56597	2.59682	2.53224	2.60981	2.64464	2.5534	2.47669	2.58861	2.39287	2.49004	2.57031	2.75701	2.51935	2.77845	2.58097	2.78878	2.38578	2.52569	2.61002	2.69775	2.64807	2.4685	2.59151	2.15534	1.8055	2.19229	2.20222	1.87967	1.82866	1.57634	1.87274	2.31366	1.82672	2.03899	2.23161	1.98089	2.27091	2.63659	2.31054	2.72996	2.65514	2.64953	2.74052	2.69205	2.7502	2.79803
M90657	Hs.3337	TM4SF1	1.55145	1.79865	1.30103	1.62325	1.50651	1.98318	1.75128	2.26529	2.32201	2.12287	1.30103	2.878	1.30103	1.30103	1.30103	1.33358	1.39345	1.55267	1.57864	1.30103	1.30103	1.30103	1.60853	1.58771	1.902	1.52375	1.81954	2.05729	1.75205	2.48202	1.95376	2.03141	2.01284	1.91116	2.3302	2.25717	2.20879	2.00422	2.427	1.4119	2.30159	2.36884	2.51148	2.62273	2.8641	2.48159	2.70398
X93920	Hs.180383	DUSP6	1.30103	1.43616	1.5563	1.41664	1.30103	1.30103	1.42488	1.30103	1.30103	1.64345	1.44562	1.8169	1.44999	1.83488	1.4802	1.63461	1.46809	1.89542	1.63144	1.30103	1.37291	1.38382	1.7574	1.65031	1.56348	1.30103	1.30103	1.60638	1.30103	1.30103	1.39967	1.75967	1.30103	1.30103	1.30103	1.30103	1.35524	1.30103	1.71096	1.30103	2.00744	1.55991	1.57749	1.90255	1.30103	1.48001	1.94052
L35545	Hs.82353	PROCR	1.43933	1.92376	1.83569	1.56703	1.43297	1.98588	1.64738	1.97081	2.11992	2.19424	1.6654	1.86034	1.84405	1.65879	1.7139	1.64095	1.70521	2.05538	1.87274	1.84073	2.07078	1.68305	1.56703	1.83885	1.62221	1.30103	1.30103	1.72346	1.30103	1.73078	1.58546	1.30103	1.88536	1.55751	1.95951	1.91729	1.96599	2.00686	1.95376	2.09976	2.46253	2.0406	2.1529	2.43648	2.40449	2.50311	2.42325
U72209	Hs.180324	YAF2	1.31597	1.40654	1.30103	1.42651	1.38917	1.51455	1.30103	1.42325	1.30103	1.30103	1.52684	1.42813	1.52513	1.30103	1.30103	1.30103	1.53176	1.30103	2.20303	1.68842	1.617	1.35984	1.77743	1.91855	1.50786	1.43297	1.30103	1.44871	1.30103	1.74194	1.49831	1.3032	1.57403	1.30103	1.55475	1.69331	1.7529	1.79925	1.59879	2.17336	1.6326	1.71433	1.51322	1.54407	1.48001	1.62839	1.51587
U21049	Hs.271473	DD96	1.30103	1.30103	1.30103	1.3	1.30103	1.30103	1.30103	1.30103	1.30103	1.8014	1.30103	1.30103	1.5821	1.43799	1.42089	1.66839	1.40944	1.67669	1.63849	1.4133	1.30103	1.55751	1.3075	1.47422	1.82802	1.50243	1.70586	1.59329	1.30103	1.30103	1.30103	1.60746	1.30103	1.7332	1.30103	1.61107	1.30103	1.71034	1.31175	1.30103	2.13918	1.30103	1.45939	1.30103	1.30103	1.94002	2.31091
M30257	Hs.109225	VCAM1	1.30103	1.68931	2.32263	2.43169	1.9425	1.30103	1.30103	1.30103	1.30103	1.30103	2.30709	1.69984	2.26067	1.91161	2.28954	2.13048	2.12785	1.98408	2.11561	2.23376	1.93146	2.23325	2.28081	2.02857	2.89492	2.1383	2.99149	2.95134	2.61847	2.34084	2.67541	2.45408	3.13507	2.7026	2.87094	2.88052	2.75326	2.83106	1.62221	1.95203	2.84203	1.63949	2.43056	2.54283	2.39515	2.68878	2.82872
M12759			1.30103	1.30103	1.30103	1.3	1.30103	1.30103	1.30103	1.30103	1.67302	1.30103	1.30103	1.30103	1.89368	1.78608	2.29311	1.88128	1.96749	2.74147	2.71003	1.61278	2.25091	1.60097	1.68034	2.69697	2.48401	1.77743	2.3298	2.51041	2.12156	2.42894	2.39287	2.40346	1.97864	2.24428	2.4066	2.39552	2.48065	2.38729	1.30103	1.30103	2.19855	1.30103	1.7767	2.0693	2.1364	1.41664	1.84942
M22489	Hs.73853	BMP2	1.30103	1.72835	1.9489	1.3	1.30103	1.30103	1.30103	1.30103	1.30103	1.85794	1.30103	2.12057	1.30103	1.45843	1.30103	1.42015	1.30103	1.53275	1.30103	1.30103	1.30103	1.35411	1.57749	1.41996	1.75587	1.30103	1.55023	1.70329	1.30103	1.47712	1.30103	1.30103	1.61384	1.79379	1.56377	1.73792	1.50972	1.80113	1.74663	1.54561	2.39762	1.45484	1.60638	2.13162	2.15442	2.16316	2.1038
X51435	Hs.306	HIVEP1	1.52892	1.31387	1.38021	1.3	1.31806	1.30103	1.32428	1.30103	1.36549	1.30103	1.36732	1.52375	1.30103	1.31825	1.30103	1.30103	1.30103	1.38561	1.30103	1.30103	1.41497	1.30103	1.41162	1.65992	1.69984	1.74036	1.76938	1.66839	1.86153	1.73159	1.74586	1.75128	1.51455	1.34242	1.79333	1.80901	1.76455	1.68899	1.32015	1.41758	1.50239	1.42651	1.57054	1.50243	1.52892	1.39445	1.4216
M13955	Hs.23881	KRT7	1.64933	2.29248	1.65992	1.59879	1.8537	2.0026	1.5682	2.72411	3.02914	2.97239	2.27777	1.92993	1.84014	2.13064	2.18377	2.24379	2.01019	2.22063	1.94151	1.84073	2.306	1.95521	2.03663	2.34341	1.49136	1.50515	1.74273	1.61066	1.54777	1.77815	1.57171	1.74273	1.61384	1.51983	1.68072	1.71098	1.54607	1.55639	2.24797	1.88979	3.37942	2.47056	2.9248	3.24573	3.07324	3.26435	3.34372
X74929	Hs.242463	KRT8	1.30103	2.5227	2.3742	1.71767	1.8657	1.58771	1.46982	1.30103	3.03579	2.83499	2.0587	1.52892	2.87559	2.6613	2.87759	2.63269	2.85921	2.48785	2.69705	2.62941	2.26694	2.75534	2.48982	2.61405	1.30103	1.30103	1.30103	1.33445	1.30103	1.30103	1.30103	1.30103	1.55267	1.57403	1.32707	1.38614	1.30103	1.30103	2.52853	1.87272	3.26378	1.94792	3.10459	3.27655	3.24267	3.31353	3.46382
U61232	Hs.32675	TBCE	1.4456	1.44091	1.64836	1.55991	1.30103	1.3784	1.58995	1.45939	1.65225	1.30103	1.60214	1.30103	1.77221	1.30103	1.30103	2.03382	1.30103	2.40535	1.76938	1.30103	1.30103	1.30103	1.5563	2.11093	2.52686	2.08422	1.30103	2.39358	2.07115	2.24452	2.2307	2.26505	2.05346	2.38632	2.44974	2.55226	2.12272	2.46805	1.58546	1.51155	1.98415	1.39794	1.71096	1.92012	1.87852	1.85733	1.97451
U72066	Hs.29287	RBBP8	1.92788	2.02078	1.81224	1.75435	1.72835	1.9425	1.86688	2.01745	1.87564	1.49136	1.81254	2.08672	2.19123	2.33049	2.37572	2.44308	2.22436	2.26435	2.19783	2.24105	2.21405	2.17955	2.24353	2.30471	1.92686	1.30103	1.30103	1.42325	1.30103	1.30103	2.0249	1.30103	1.30103	1.30103	1.30103	1.65008	1.30103	1.30103	2.15715	1.83601	2.26661	2.00346	2.18241	2.1726	2.31765	2.13799	2.36866
M31551		PAI-2	1.67852	2.47756	2.6583	1.58659	1.99034	1.87216	1.82607	1.30103	1.30103	2.75051	2.22361	2.24969	1.36498	1.37624	1.30103	1.35233	1.30103	1.88366	1.55023	1.47422	1.30963	1.57287	1.68034	1.56585	2.33122	1.30103	1.30103	2.46285	1.30103	1.67394	2.0892	1.88081	2.04883	1.7767	1.92755	2.18064	1.87558	2.28723	2.71975	1.52408	3.08556	2.05729	2.78944	3.07295	3.28097	2.72852	3.02477
X85750	Hs.79889	MMD	1.3784	1.57287	1.47712	1.5172	1.54407	1.30103	1.55145	1.30103	1.96379	1.30103	1.71405	1.60206	2.0978	1.50568	2.04865	1.61834	1.907	1.30103	1.30103	1.30103	1.30103	1.45939	1.72099	1.30103	1.88309	1.46835	1.33445	1.84323	1.35025	1.70329	1.52763	1.81491	1.46538	1.93399	1.58667	1.81423	1.82456	1.81544	1.89818	1.30103	2.07969	1.42488	1.70757	2.3294	2.44886	2.06819	2.13322
U02020	Hs.239138	PBEF	1.69108	2.04883	2.02898	1.88762	2.04179	2.0013	2.0799	2.03782	1.66652	1.30103	2.05823	1.96988	2.51569	2.54381	2.10696	2.16098	2.3404	3.12483	2.55437	2.40432	1.86392	2.63719	2.3831	2.53364	2.66567	2.04883	1.30103	2.34674	2.041	2.14953	2.14082	2.37107	2.35679	2.15229	2.24713	2.39238	2.24386	2.56245	2.48073	1.56128	2.6694	2.31069	2.30856	2.61868	2.63699	2.2982	2.60638
M29877	Hs.576	FUCA1	1.66652	1.79865	2.15897	2.19507	1.91698	1.58546	1.89209	1.81158	1.97681	1.99255	1.98098	1.94101	1.31529	1.51014	1.38789	1.56177	1.30103	1.62118	1.30103	1.30103	1.30103	1.4609	1.71265	1.39445	2.21801	1.99255	1.30103	2.25091	1.97818	2.12287	2.1529	1.76492	1.96237	2.07262	2.07767	2.37529	2.15319	2.02335	1.79657	1.98471	2.32339	2.06183	2.03822	2.25792	2.0667	2.18696	2.33365
X04470	Hs.251754	SLPI	1.43136	2.77225	2.55242	2.03302	2.38792	1.34242	1.79796	1.67761	1.49831	2.88689	2.23793	2.12775	2.07781	2.24237	2.06217	1.91771	1.86511	2.4748	2.08207	1.93902	2.27669	1.89818	1.84011	2.35698	1.60959	1.549	2.52608	1.6902	1.62941	1.60853	1.57749	1.65031	1.68305	1.44871	1.73153	1.71049	1.62533	1.62067	2.76849	2.47021	3.1662	2.49429	2.51014	3.03603	2.83632	3.38405	3.43662
U48437	Hs.74565	APLP1	1.52892	1.93802	2.07954	1.85126	1.69548	1.84011	1.4014	2.00389	1.95182	1.85552	1.62805	2.04689	1.39883	1.30103	1.30103	1.30103	1.30103	2.01662	1.91009	1.78533	2.1682	1.60638	1.52114	1.67394	1.91062	1.92169	1.30103	2.17609	2.16613	2.03503	2.15987	1.97727	2.0465	2.1532	2.11501	2.11149	2.08682	2.11076	1.75435	1.6015	2.38691	2.09096	2.13672	2.54258	2.14176	2.43664	2.28825
X16665	Hs.2733	HOXB2	1.64444	1.75587	1.82802	1.3	1.30103	1.85491	1.42488	2.14922	1.42651	1.33244	1.30103	2.16938	1.30103	1.59809	1.30103	1.30103	1.30103	1.7185	1.4456	1.30103	1.30103	1.34635	1.42651	1.30103	2.20898	2.20439	2.2492	2.18583	2.26576	2.12123	2.19893	2.0103	2.35449	2.20763	2.40532	2.27303	2.29114	2.33081	2.01326	1.53455	1.74785	1.96895	2.00903	2.03141	2.10551	1.79865	1.70672
D21878	Hs.169998	BST1	1.30103	1.30103	1.30963	1.69373	1.75205	1.3784	1.30103	1.52244	1.61066	1.30103	1.45676	1.30103	2.34455	2.27479	2.39017	2.47512	2.29518	2.43537	2.4682	2.47654	2.51733	2.39235	2.28488	2.34044	1.86806	1.30103	1.50379	1.71181	1.57403	1.56585	1.75128	1.6981	1.30103	1.44871	1.57576	1.98419	1.5209	2.0837	1.30103	1.4564	1.84253	1.46389	2.05843	1.82995	1.94694	1.90255	1.77525
X06956	Hs.75318	TUBA1	2.14768	2.29557	2.26435	2.22246	2.08743	1.57519	1.65321	1.87332	1.84448	2.4442	2.08108	1.96988	1.99405	2.64504	1.38213	1.30103	2.08143	2.77931	2.42894	1.76042	1.85794	1.84757	1.49693	2.45576	2.23729	1.98	1.84757	2.52517	2.27807	2.21511	2.25527	2.34537	2.08422	2.24353	2.26957	2.34056	2.16293	2.44501	1.75282	2.70532	2.7022	2.10992	2.56549	2.54716	2.52827	2.82595	2.60163
D14662	Hs.120	KIAA0106	2.29203	2.1176	2.33726	2.27138	2.16376	2.52686	2.28601	2.3927	2.43425	2.18327	2.32837	2.38003	2.31726	2.18072	2.21804	2.20608	2.18759	2.39602	2.41481	2.18241	2.36866	2.14208	2.04376	2.09061	2.06707	1.30103	1.86094	1.46835	1.30103	1.716	1.71349	1.5172	1.30103	1.30103	1.69414	2.10848	1.81783	1.86295	2.30685	2.63482	2.4803	2.64758	2.44232	2.48671	2.59923	2.40019	2.57738
S87759	Hs.57764	PPM1A	1.30103	1.30103	1.35793	1.3	1.37107	1.30103	1.30103	1.34439	1.31597	1.30103	1.40447	1.30103	1.50007	1.87302	1.76234	1.60144	1.70521	2.15746	1.82672	1.87852	1.86273	1.65418	1.85673	1.96567	1.32222	1.30103	1.99782	1.45484	1.48001	1.5563	1.50106	1.58092	1.43775	1.53908	1.59956	1.55722	1.6223	1.57693	1.4216	1.30103	1.55767	1.34044	1.47276	1.37107	1.47276	1.41162	1.46687
U49020		MEF2A	1.56703	1.53529	1.30103	1.81823	1.47857	1.37107	1.4216	1.36173	1.32428	1.30103	1.30103	1.55388	1.30103	1.30103	1.30103	1.30103	1.30103	1.40312	1.78247	1.30103	1.30103	1.30103	1.30103	1.30963	2.42943	2.19368	2.29907	2.45849	2.31785	2.3731	2.5244	2.61805	1.95952	2.2878	2.3826	2.6078	2.50631	2.64201	1.4624	1.5857	1.79029	1.48287	1.46835	1.65514	1.79379	1.72263	1.79796
U55206	Hs.78619	GGH	1.7574	1.91116	1.38021	1.3	1.4216	1.78675	1.8109	1.87332	1.6902	1.30103	1.74788	1.45332	1.30103	1.41654	1.51991	1.30103	1.30103	1.30103	1.30103	1.30103	1.30103	1.30103	1.30103	1.30103	2.01284	1.75205	1.85612	2.13545	1.7767	1.94841	1.95085	2.07846	1.76567	2.10106	1.92012	1.98536	1.87622	1.90224	1.74741	1.77857	2.25492	1.72673	1.89154	1.89653	2.00732	2.03663	2.18384
D00749		CD7	2.09447	2.08529	2.12516	2.16909	2.15168	2.1038	2.07041	1.88195	1.53148	1.66558	1.56798	1.97635	2.02208	2.24969	2.46802	1.30103	2.0644	2.06183	1.51055	2.16107	1.30103	1.63144	2.27852	1.42813	1.99651	1.47422	1.93399	1.8055	1.48144	1.35411	1.72916	1.993	1.54531	1.71096	1.30103	1.85459	1.4422	1.81362	2.09795	2.26364	2.06786	2.03743	2.15776	2.18327	2.08565	2.50907	1.93298
U24576	Hs.3844	LMO4	1.7574	2.06595	2.197	2.07628	2.08636	2.05652	1.79239	1.65418	2.0799	1.82347	2.09593	2.05918	1.30866	1.31825	1.32662	1.30103	1.30103	1.54531	1.30103	1.30103	1.30103	1.30103	1.30103	1.34044	2.75717	2.02202	1.4843	2.86882	2.00475	2.78583	2.57148	2.83518	2.50051	2.54716	2.64799	2.88617	2.78247	2.82408	1.66652	2.1483	2.35381	2.18865	2.46255	2.44979	2.43313	2.32428	2.19424
X59405	Hs.83532	MCP	1.66652	1.60097	1.81224	1.90634	1.43775	1.55388	1.30103	1.92788	1.70927	1.30103	1.79005	1.91275	1.30866	1.30103	1.33315	1.30103	1.60431	1.30103	1.30103	1.30103	1.30103	1.33445	1.30103	1.30103	1.54407	1.57171	1.5977	1.35603	1.59988	1.45788	1.36922	1.43775	1.74741	1.59329	1.43325	1.30103	1.30103	1.31643	2.05346	1.89017	2.3974	1.8704	1.716	2.02857	1.84011	1.82607	2.26126
L10338	Hs.170238	SCN1B	1.51055	1.97955	2.04336	2.00432	1.60959	1.8704	2.0162	1.80072	1.86273	2.13033	1.51862	2.52179	1.30866	1.30103	1.30103	1.30103	1.30103	1.30103	1.30103	1.30103	1.30103	1.30103	1.30103	1.30103	1.43457	1.32222	1.30103	1.36549	1.35984	1.78675	1.65801	1.39094	1.63246	1.79309	1.7271	1.86821	1.7854	1.53526	2.28959	2.11835	2.07302	2.31027	2.36661	1.88818	2.15715	2.53415	2.21299
D13666	Hs.136348	OSF-2	2.69417	2.74005	2.93581	2.41027	2.33405	2.72082	1.85003	2.73038	2.11394	1.73878	2.08796	2.69135	1.63562	1.71204	1.33315	1.31398	1.65768	1.89542	1.43136	1.62325	1.30103	1.30103	1.78462	1.53529	2.49276	1.30103	1.30103	2.38775	1.71684	2.11628	2.18355	2.15442	1.95665	2.00217	2.19974	2.61233	2.14892	2.51455	2.61815	2.76697	2.89741	3.04689	3.00458	2.81604	3.02007	3.01791	2.76545
L13773	Hs.114765	MLLT2	1.76716	1.61595	1.62325	1.79518	1.51455	1.74586	1.58883	1.68574	1.85003	1.30103	1.89383	1.74115	1.46423	1.43799	1.30641	1.30103	1.30103	1.30103	2.6248	1.99607	1.30103	1.36361	1.42651	2.02036	1.88081	1.48572	1.56229	1.53529	1.43933	1.52504	1.6561	1.64836	1.58771	1.61909	1.60952	1.70061	1.6538	1.50755	1.77887	1.50698	2.16345	1.81023	1.72428	1.8893	2	2.16137	2.25237
D31716	Hs.150557	BTEB1	1.30103	1.50243	1.62325	1.71767	1.59439	1.70757	1.50243	1.53656	1.75282	1.30103	1.59628	1.74273	1.30192	1.44319	1.75993	1.30103	1.30103	1.30103	1.30103	1.30103	1.30103	1.30103	1.30103	1.30103	2.66567	1.86273	2.54095	2.5895	2.15715	2.87581	2.53058	2.74147	2.20763	2.44059	2.70097	2.69104	2.73677	2.57385	1.66087	1.48533	2.02713	1.80482	2.0306	1.99826	1.96755	1.71265	2.04376
X13967	Hs.2250	LIF	2.36021	2.36959	2.44886	2.41497	1.98767	1.57978	1.93802	2.30406	1.85612	2.46967	2.13886	2.78125	1.30103	1.36401	1.30103	1.30103	1.36543	1.53656	1.30963	1.30103	1.47712	1.45179	1.30103	1.45939	1.59879	1.30103	1.3032	1.46835	1.30103	1.30103	1.30103	1.30103	1.30103	1.30103	1.30103	1.30103	1.30103	1.44137	2.55035	2.0085	2.70316	2.43759	2.44185	2.65677	2.65167	2.5768	2.66096
X71125	Hs.79033	QPCT	1.49276	1.30103	1.30103	1.3	1.30103	1.30103	1.3927	1.38021	1.30103	1.30103	1.30103	1.47857	2.48519	2.53511	2.28522	2.49096	2.57458	2.01242	2.25188	2.89059	2.45682	2.5858	2.48586	2.18469	1.9154	1.52634	1.82151	1.9425	1.76641	1.84942	2.00518	2.08458	1.77012	1.86806	1.84339	1.82916	1.88935	1.7983	1.30103	1.30103	1.5509	1.49136	1.52244	1.30103	1.67578	1.30103	1.56348
D26535	Hs.250801	DLST	1.64933	1.75282	1.943	1.7364	1.65896	1.7364	1.58771	1.71096	1.36173	1.65706	1.8651	1.82607	1.36498	1.52323	1.30103	1.30103	1.45415	1.51455	1.8848	1.72997	1.30103	1.51983	1.46982	1.71349	2.87529	1.30103	1.30103	2.70783	1.30535	2.58692	2.4823	2.75358	2.25188	2.52375	2.47668	2.87504	2.77435	2.87857	1.5832	1.86069	1.81555	1.80414	1.93902	1.89098	1.97451	1.86688	1.90091
D67029	Hs.75232	SEC14L1	1.72509	1.83822	1.84323	1.53275	1.62634	1.81224	1.67025	1.59329	1.86629	1.72509	1.68223	1.94002	2.59056	2.44008	2.52285	2.40361	2.53176	2.79414	2.96152	2.66153	2.40054	2.98498	2.46315	2.64542	3.05185	1.30103	2.66124	2.83315	1.30103	2.68958	2.53555	2.80848	2.36903	2.48173	2.67363	2.94344	2.50913	2.72412	1.92273	1.48243	2.2482	1.69548	1.81491	1.84572	1.67943	2.10924	2.30535
M62403	Hs.1516	IGFBP4	2.91577	3.04696	3.13735	3.03874	3.0454	3.1856	3.05015	3.40831	3.32035	3.12908	3.01293	3.35668	1.30103	1.30103	1.30103	1.30103	1.30103	1.30103	1.34635	1.30103	1.30103	1.30103	1.30103	1.30103	1.30103	1.30103	1.30103	1.30103	1.30103	1.30103	1.30103	1.35793	1.30103	1.65031	1.30103	1.30103	1.30103	1.3671	3.24738	3.51172	3.22133	3.51403	3.29804	3.53023	3.33634	3.30341	3.25159
D87466	Hs.240112	KIAA0276	1.67486	1.8109	1.75205	1.87157	1.80277	1.76716	1.75664	1.38739	1.57519	1.30103	1.92241	1.62634	2.30598	2.27707	2.31798	2.28497	2.12985	2.18099	2.16316	2.41664	2.22866	2.52179	2.19535	2.08707	2.88389	2.61637	2.9464	2.88997	2.64758	2.8496	2.76358	2.94871	2.72016	2.92886	2.76971	2.83291	2.68712	2.75262	1.69984	2.08618	2.01284	1.69723	1.97451	1.93247	1.84198	1.95231	2.20112
M69023	Hs.100090	TSPAN-3	2.06333	2.21748	2.17667	2.28937	2.27875	2.24871	1.97035	2.07555	2.40671	2.15412	2.18772	2.28081	2.51152	2.59409	2.65258	2.55338	2.50781	2.88491	2.57726	2.66106	2.93676	2.59073	2.51001	2.69434	1.30103	1.49969	1.30103	1.30103	1.38739	1.39094	1.30103	1.30103	1.53782	1.38917	1.42995	1.43712	1.44905	1.43487	2.29907	2.18275	2.61273	2.34967	2.45864	2.42177	2.47524	2.42846	2.80747
U28833	Hs.184222	DSCR1	2.06856	2.07372	2.29447	1.82607	2.10687	2.04139	1.8293	1.70586	2.16346	1.30103	1.89488	2.2014	2.22002	1.44319	2.07762	2.03763	2.14933	1.30103	1.30103	1.30103	1.84323	2.22401	2.17173	1.32015	2.44778	1.30103	2.05308	1.82866	1.30103	1.30103	1.81224	2.22505	1.30103	1.60638	1.30103	2.40386	1.52757	1.96242	1.67486	2.02552	2.4131	2.30471	2.30168	2.40071	2.42275	2.43249	2.30685
L05779	Hs.113	EPHX2	1.30103	1.30103	1.30103	1.48714	1.49276	1.30103	1.42813	1.38917	1.44716	1.32838	1.32475	1.3927	1.30103	1.5871	1.30103	1.30103	1.5074	1.32015	1.38382	1.30103	1.96142	1.4014	1.42651	1.35025	1.30103	1.30103	1.30103	1.5092	1.30103	1.4843	1.3075	1.60097	1.30103	1.46538	1.30103	1.33305	1.30103	1.51893	1.5832	1.7135	1.5756	1.49969	1.52244	1.60314	1.45025	1.33646	1.3483
U79252	Hs.240062	HSU79252	1.5172	1.53529	1.85065	1.61172	1.52375	1.30103	1.53782	1.79727	1.48996	1.52244	1.72295	1.57864	1.82412	1.30103	1.95268	1.30103	1.99415	1.30103	1.30103	1.30103	1.30103	1.30103	1.30103	1.30103	1.95182	1.69285	1.31387	1.70501	1.85612	1.70586	1.65418	1.85673	1.59439	1.99695	1.76289	1.74226	1.71531	1.69652	1.63649	1.81575	1.7408	1.47422	1.72428	1.72673	1.6637	1.88309	1.60531
X77548	Hs.99908	NCOA4	1.72916	1.71096	1.77887	1.90956	1.72835	1.716	1.75891	1.85854	2.02938	1.46982	1.98397	2.09621	2.90041	2.57391	2.64977	2.66779	2.46257	2.13226	2.28103	2.88919	1.93702	2.97331	2.75366	2.2927	1.30103	1.61278	1.89487	1.31175	1.62634	1.30103	1.30103	1.30103	1.31806	1.39967	1.30103	1.30103	1.30103	1.30103	2.16613	1.56772	2.3086	1.80414	2.10037	2.30557	2.27531	2.04766	2.42732
X90858	Hs.77573	UP	1.85794	1.93651	1.80414	1.3	1.30103	1.47276	1.79727	1.78533	1.30103	1.72997	1.38742	1.79309	2.2192	2.30282	1.90675	1.92595	2.2097	2.12678	1.42325	2.47085	1.55388	2.13893	1.74974	2.06893	2.34616	2.16376	2.16673	2.49038	2.38075	2.41731	2.4014	2.50637	2.24304	2.40295	2.25414	2.38335	2.31383	2.24644	1.70586	2.04271	2.04146	2.19005	1.84198	2.08207	1.85914	1.56229	1.7574
L15702	Hs.69771	BF	1.96332	2.35774	2.54506	2.52711	2.53071	2.06819	2.17725	2.14364	2.26764	2.30449	2.43039	2.12872	1.60295	2.07762	1.60398	1.30103	1.68626	1.40312	1.30103	1.54531	1.38917	1.78817	1.71265	1.48855	2.10823	1.35984	1.97909	2.16791	1.30103	1.79934	1.30103	2.01452	1.58771	2.34635	1.78949	1.43895	1.66081	2.54789	2.56217	2.68734	2.95331	2.40312	2.50092	2.5172	2.21906	2.95904	3.23985
M23161	Hs.84775		2.07664	2.17898	2.11694	2.20112	2.14239	2.06521	2.30363	2.17898	2.22324	1.72997	2.34415	2.43088	2.06745	2.11109	2.10913	1.84151	1.30103	2.3189	2.10072	1.85248	1.76042	1.71181	1.87852	1.91593	1.74586	1.45025	1.30103	1.35603	1.57978	1.47712	1.30103	1.30103	1.55991	1.78104	1.30103	1.43666	1.47112	1.41075	2.33766	2.3355	2.30534	2.14239	2.18241	2.30492	2.33345	2.24895	2.2383
U18934	Hs.301	TYRO3	1.52244	1.54407	1.35793	1.69373	1.30103	1.54158	1.30103	1.47129	1.6721	1.7185	1.30103	1.60206	1.37656	1.87875	1.56777	1.71326	1.71825	2.52088	2.47712	2.04999	1.30103	2.09061	1.95617	2.33264	2.04689	1.67578	1.86451	1.92376	1.53908	1.48144	1.64933	1.47422	1.72916	1.6149	1.66431	2.0055	1.54742	1.89682	1.45332	1.86231	1.87104	1.4609	1.88593	1.77379	1.83948	2.055	2.09167
L13972	Hs.301698	SIAT4A	1.65801	1.30103	1.54158	1.62325	1.34439	1.30103	1.82151	1.58995	1.30103	1.51455	1.30103	1.51055	1.53317	1.68917	1.30641	1.30103	1.43485	1.69197	1.63144	1.62839	1.49136	1.65801	1.38021	1.57171	1.67117	1.39445	1.42975	1.75511	1.65128	1.75205	1.54158	1.44091	1.30103	1.48855	1.66783	1.76351	1.65345	1.73234	1.69461	1.71805	1.71972	1.63144	1.67394	1.54531	1.76418	1.67117	2.03743
M75715	Hs.77324	ETF1	1.78032	1.75282	1.85794	1.74974	1.64933	1.55145	1.66276	1.7796	1.75815	1.30103	1.70442	1.76938	2.5691	2.42579	2.53074	2.61834	2.43583	2.2634	2.52061	2.53719	2.07809	2.54444	2.47799	2.40106	1.46835	1.30103	1.32838	1.45939	1.30103	1.30103	1.35025	1.30103	1.30103	1.30103	1.30103	1.47188	1.30103	1.30103	1.92012	1.95825	1.90287	1.77815	1.65514	1.81491	1.90255	2	1.98856
U41767	Hs.92208	ADAM15	2.06521	2.27439	2.37858	2.31994	2.31366	2.27852	2.17493	2.18583	2.28171	2.22324	2.06358	2.34104	1.30103	1.52323	1.30103	1.30103	1.30103	1.53656	1.30103	1.30103	1.5172	1.30103	1.30103	1.30103	1.95328	1.71265	1.89818	1.6981	1.77815	1.85794	1.93349	1.60959	1.90795	1.54407	1.94795	1.9932	1.92161	1.8352	2.21827	2.62381	2.30767	2.33586	2.33806	2.37033	2.28217	2.41614	2.39428
U90716	Hs.79187	CXADR	1.87622	2.02366	2.1089	2.29557	1.82217	1.54033	1.83696	1.53529	2.0799	1.30103	1.9555	1.902	1.56763	1.51455	1.42089	1.43557	1.32921	1.30103	1.4133	1.75664	1.30103	1.30103	1.30103	1.30103	1.8704	1.30103	1.30103	2.29951	1.34635	2.00604	1.96047	2.29447	1.72428	2.11494	1.70482	2.23701	1.8668	2.04904	1.93852	1.80939	2.43603	1.43775	2.29535	2.42243	2.38614	2.42537	2.50853
X15414	Hs.75313	AKR1B1	2.86947	3.03084	3.43302	3.01127	2.64699	2.66539	2.70286	2.97955	2.81803	3.26809	3.00176	3.09472	2.74249	2.67667	2.68345	2.84369	2.65886	2.84658	2.76223	2.84004	2.7492	2.72024	2.90129	2.80161	1.76938	1.30103	1.30103	1.30103	1.30103	1.30103	1.38382	1.30535	1.45637	1.30103	1.30103	1.30103	1.30103	1.30103	3.30144	3.38393	3.61548	3.26715	3.06513	3.29688	3.16462	3.47157	3.63336
U57099	Hs.21639	APEG1	1.30103	1.30103	1.30103	1.3	1.42813	1.30103	1.30103	1.30103	1.7574	1.65321	1.38177	1.30103	1.30103	1.30103	1.30103	1.30103	1.30103	1.30103	1.30103	1.30103	1.30103	1.30103	1.30103	1.30103	2.47683	2.24329	2.40586	2.41313	2.19893	2.33846	2.44824	2.15806	2.31239	2.36078	2.43842	2.58482	2.37736	2.516	1.39967	1.30103	1.81945	1.30103	1.72428	1.91009	1.74819	1.80277	1.63246
U07681	Hs.250616	IDH3A	1.57749	1.58092	1.63548	1.50243	1.41664	1.54283	1.60206	1.4456	1.44716	1.30103	1.45147	1.44248	1.54107	1.67425	1.30103	1.68859	1.40944	2.22246	1.75511	1.53908	1.46835	1.48144	1.83378	2.21854	1.30103	1.30103	1.46538	1.40824	1.30103	1.30103	1.30103	1.83059	1.30103	1.48714	1.31716	1.41983	1.30103	1.45564	1.48714	1.63008	1.57344	1.45637	1.74741	1.55871	1.6637	1.6561	1.65031
M94345	Hs.82422	CAPG	1.30103	1.60853	1.44091	1.68842	1.33846	2.10924	1.30103	1.74429	2.11461	2.11294	1.77926	1.36549	1.30103	1.30103	1.30103	1.30103	1.30103	1.5966	1.61172	1.50786	1.64147	1.30103	1.30103	1.46687	1.30103	1.30103	1.4843	1.30103	1.30103	1.4133	1.3483	1.30103	1.38739	1.30103	1.53398	1.60364	1.608	1.53134	1.52375	1.56451	1.87698	1.50786	2.02243	2.1014	2.18583	2.00561	2.01828
M22960	Hs.118126	PPGB	2.41313	2.38934	2.87904	2.92231	2.75266	2.52504	2.54058	2.46997	2.43727	2.44012	2.69116	2.36493	2.33016	2.35014	2.33573	2.2645	2.28555	2.2398	2.23223	2.13098	2.36586	2.36399	2.11093	2.22505	2.26482	1.30103	2.3294	1.92169	1.30103	1.9722	1.43297	1.75205	1.99476	1.73799	1.91219	2.50497	1.71501	1.95126	2.49914	2.76949	2.37308	2.3962	2.34064	2.30878	2.06893	2.49499	2.17638
M29277	Hs.211579	MCAM	1.90417	1.76864	1.49415	1.81823	1.7574	1.30103	1.95856	1.30103	1.30103	1.55991	1.30103	1.30103	2.92598	2.74344	2.99109	2.83067	3.09932	2.19061	2.78597	2.77648	2.42243	2.78633	2.9038	2.69478	1.66839	1.38561	1.30103	1.92221	1.53275	1.88593	1.935	1.51851	1.95376	1.57519	1.93174	1.8829	1.9969	1.82488	1.30103	1.30103	1.30103	1.30103	1.30103	1.30103	1.30103	1.30103	1.30103
M35252	Hs.84072	TM4SF3	1.30103	1.79169	1.91855	2.36586	1.90849	1.30103	1.30103	1.30103	2.09132	1.30103	2.15564	1.42488	1.75819	1.70643	1.69459	1.75634	1.7334	2.22167	1.53275	1.56937	1.30103	1.60746	1.57749	2.08529	1.68034	1.30103	1.60746	1.39094	1.30103	1.50379	1.30103	1.54654	1.43775	1.30103	1.30103	1.63814	1.46897	1.48723	2.29048	1.30103	1.30103	1.38202	1.30103	1.30103	1.30103	1.30103	1.30103
M14565	Hs.76205	CYP11A	1.30103	1.30103	1.62325	1.91855	1.8657	1.30103	1.30103	1.30103	1.31806	1.58659	1.73091	1.30103	1.92871	1.77418	1.90152	1.57295	1.69988	1.73719	1.79029	1.30103	1.70243	1.60097	1.5563	1.7007	1.96095	1.30103	2.28691	1.37291	1.30103	2.22427	1.97128	1.7839	1.30103	1.44248	2.0398	1.99826	2.0504	1.32705	1.30103	1.30103	1.30103	1.30103	1.30103	1.30103	1.35603	1.30103	1.30103
U36341	Hs.187958	SLC6A8	2.6039	2.54913	2.60991	2.62335	2.83853	2.33385	2.51561	2.12483	2.30038	2.51402	2.62549	2.2383	1.61632	1.30103	1.30641	1.30103	1.30103	2.48015	2.16077	1.30103	1.30103	1.30103	1.30103	1.94399	1.87216	1.30103	1.30103	1.72016	1.75051	1.82478	1.69373	2.01703	1.30103	1.5302	1.51124	1.75742	1.53506	1.68655	2.3251	2.49051	2.24682	2.40943	2.15381	2.17551	2.06371	2.44994	2.25959
D50930	Hs.156016	KIAA0140	1.30103	1.47276	1.85794	1.82607	1.73957	1.52763	1.58433	1.56585	1.69548	1.6464	1.76959	1.55509	2.788	2.6569	2.7365	2.47373	2.38523	1.96095	1.81889	1.65225	1.84323	2.31555	2.40243	1.91855	1.30103	1.37291	1.98363	1.95376	1.33244	2.36229	1.44716	1.94841	1.30103	1.42488	1.83674	1.83451	2.03466	1.88187	1.72591	1.30103	1.32905	1.43297	1.83759	1.42813	1.30103	1.3483	1.55023
M83667	Hs.76722	CEBPD	2.38668	2.35449	2.18696	2.19645	2.39023	2.7854	2.36361	2.31806	2.43965	2.59229	2.10635	2.23096	1.84599	2.321	1.62765	1.55797	1.75282	2.3865	2.54864	1.81224	1.69897	1.93298	1.92376	2.41044	1.96661	1.5092	2.70286	1.48855	1.60097	1.85914	1.65514	1.67117	1.58771	1.53656	1.75304	1.90545	1.73568	1.87201	2.46627	2.18604	2.1822	2.27944	2.31827	2.1878	2.05231	2.18156	2.01787
X52947	Hs.74471	GJA1	2.67228	2.54357	2.70295	2.68196	2.72198	2.67733	2.54974	2.33526	2.5885	2.14082	2.87019	2.4961	1.30103	1.30103	1.30103	1.30103	1.30103	1.30103	1.30103	1.34242	1.30103	1.30103	1.30103	1.30103	2.25575	1.30103	1.69723	1.92065	1.30103	1.85309	2.04532	2.18921	1.51455	1.3784	1.78852	2.10228	1.56728	2.04957	2.56714	2.59171	2.31693	2.25575	2.16554	2.46315	2.37199	1.7574	2.21112
D25538	Hs.172199	ADCY7	1.38561	1.54777	1.5977	1.55388	1.69197	1.54158	1.46538	1.55509	1.78176	1.40824	1.96791	1.65706	2.5796	2.19008	2.77213	2.17776	2.80042	1.81823	2.21431	1.95328	1.30103	2.41497	2.37475	2.35122	1.30103	1.30103	1.73719	1.39094	1.30103	1.734	1.33646	1.6721	1.30103	1.30103	1.4125	1.63929	1.66565	1.47447	1.43457	1.47359	1.30103	1.54158	1.34242	1.30103	1.30103	1.43775	1.30103
D87075	Hs.82042	SLC23A1	1.41664	1.58092	2.04336	2.16406	2.36493	1.42325	1.83632	1.65514	1.8739	1.30103	2.13336	1.46389	2.04475	1.93887	1.93032	1.88128	1.7714	2.11561	2.04297	1.94101	1.72916	1.85794	1.86213	1.96332	2.60638	2.1758	2.3969	2.47538	2.27784	2.45301	2.31302	2.52737	2.14768	2.53782	2.25612	2.57851	2.28416	2.41265	2.05576	1.30103	1.30103	1.30103	1.3962	1.35603	1.30103	1.31806	1.3784
J02854	Hs.9615	MYRL2	3.05907	2.89922	2.52994	3.0421	2.56134	2.81204	2.99366	3.0762	2.95789	2.71223	2.78717	2.74178	1.30103	1.34499	1.30103	1.3703	1.41464	1.66745	1.30103	1.30103	1.30103	1.30103	1.57749	1.30103	1.79865	1.47276	1.30103	1.64246	1.30103	1.88024	1.53782	1.62221	1.38739	1.54407	1.71209	1.78191	2.06954	1.7051	2.66342	2.41927	2.3682	2.79421	2.83136	2.25912	2.39585	2.4679	2.14239
D26129	Hs.78224	RNASE1	1.30103	1.37658	1.9248	2.11394	2.07555	1.30103	1.30103	1.30103	1.70501	1.30103	1.70442	1.30103	1.30103	1.30103	1.30103	1.30103	1.30103	1.73239	1.30103	1.30103	1.30103	1.30103	1.30103	1.44404	1.53656	1.97772	1.57403	1.84448	2.06145	1.45637	1.45939	1.87679	1.37658	1.33244	1.30103	2.07044	1.40748	2.14173	1.37107	1.30103	1.30103	1.30103	1.30103	1.30103	1.30103	1.30103	1.30103
M64497	Hs.288869	NR2F2	2.25115	2.2783	2.33244	2.48572	2.4612	2.28914	2.34967	2.1186	1.82995	1.84942	2.19678	2.07004	3.02824	2.65468	3.10761	2.93468	2.89263	2.42341	2.80312	2.61627	2.50745	2.97206	2.5807	2.58252	3.27358	1.86034	1.30103	2.80523	1.78533	2.83847	2.67052	2.96237	2.28914	2.49024	2.76849	2.94346	2.53203	2.81726	2.22141	1.62311	2.06531	1.82607	1.93399	1.64933	1.5966	2.04766	1.89982
J03161	Hs.155321	SRF	2.28398	2.24846	2.21005	1.97174	2.12123	2.18977	2.33965	2.29973	2.19783	2.17926	2.03662	2.06183	1.37081	1.4683	1.30103	1.30103	1.30328	2.18213	1.64048	1.30103	1.32428	1.30103	1.30103	1.94645	2.33041	2.15014	2.25935	2.19783	1.92065	1.7332	1.74115	1.88423	2.09482	2.09934	2.05236	2.35202	2.30972	2.42438	1.99211	2.01482	1.89982	1.97267	2.23198	1.80754	2.00689	2.13799	2.02612
U83411	Hs.78068	CPZ	1.30103	1.30103	2.04805	1.77085	2.18298	1.30103	1.30103	1.30103	1.53656	1.30103	1.76749	1.30103	1.76526	1.65879	1.76714	1.86842	1.81051	1.61066	1.37475	1.64246	1.74036	1.57978	1.6637	1.30103	2.14176	1.84136	1.30103	2.17231	1.96379	1.86034	2.03981	1.86332	1.99211	1.75435	1.99246	2.22494	2.14255	2.28861	1.30103	1.30103	1.30103	1.30103	1.30103	1.30103	1.30103	1.30103	1.30103
U37022	Hs.95577	CDK4	2.05994	2.19673	2.30492	2.32919	2.19507	2.2307	2.29798	2.03463	2.20249	2.44932	2.18638	1.85673	2.47529	2.19834	1.77424	1.50967	2.55219	3.14386	2.92044	2.46	1.89487	2.70766	2.95468	3.14802	1.37658	1.30103	1.30103	1.30103	1.32015	1.30103	1.33244	1.30103	1.60746	1.30103	1.4567	1.43849	1.30103	1.33261	2.27623	1.72254	2.06693	1.84386	2.20222	1.94448	2.07372	2.02776	2.06707
L06419	Hs.75093	PLOD	3.00514	2.88717	2.73094	2.72304	2.86499	2.70079	3.01022	3.01733	2.87326	3.00894	2.94278	2.85236	1.6196	1.70076	1.85146	2.13454	1.66646	2.10312	1.77012	1.88138	2.08884	1.74586	1.89432	2.13862	1.47712	1.31175	1.79169	1.30103	1.30103	1.61384	1.30103	1.30103	1.74741	1.30103	1.71753	1.30103	1.60247	1.59503	2.79546	3.00294	2.6221	2.77612	2.5479	2.72444	2.58184	2.50188	2.5168
M29550	Hs.272458	PPP3CA	1.65321	1.73078	1.64836	1.77525	1.70415	1.53908	1.97359	1.6637	1.66087	1.57287	1.69291	1.55751	1.84599	1.91336	1.82929	1.75875	1.79139	1.94448	1.72428	1.97405	1.9154	2.02449	1.99432	1.52892	1.78746	1.30103	1.3075	1.30103	1.30103	1.63043	1.30103	1.45637	1.34242	1.4183	1.32144	1.57526	1.31088	1.30103	1.48714	1.5834	1.44099	1.5682	1.56585	1.49693	1.30103	1.30103	1.30103
Z26653	Hs.75279	LAMA2	1.30103	1.30103	1.58433	1.73159	1.41664	1.30103	1.69636	1.61595	1.69984	1.30103	1.79292	1.54654	1.80537	1.38223	1.74512	1.30103	1.61422	1.99344	1.30103	2.69399	1.39967	2.17493	1.30103	1.59879	1.30103	1.30103	1.30103	1.42651	1.49831	1.30103	1.30103	1.34635	1.30103	1.66839	1.30103	1.30103	1.30103	1.35218	1.76641	1.30103	1.30103	1.30103	1.30103	1.30103	1.30103	1.30103	1.35411
U17280	Hs.3132	STAR	1.30103	1.89597	2.47232	2.88857	2.2014	1.30103	1.76938	1.30103	2.36021	2.61909	2.62497	1.30103	1.94753	1.85135	1.94482	1.78887	1.61094	2.07445	2.18639	2.3483	1.69723	2.31387	1.86806	2.11428	2.05881	1.70157	1.78888	1.90417	1.73719	1.93298	1.88874	1.91381	1.76118	1.62118	1.87323	2.08747	1.95818	1.9974	2.63155	1.30103	1.30103	1.30103	1.30103	1.30103	1.30103	1.30103	1.30103
M28882	Hs.211579	MCAM	2.55497	2.33325	2.21643	2.43072	2.18469	1.32838	2.48883	1.57634	1.86094	2.09272	1.86696	1.44248	3.13243	3.19368	3.14874	3.17602	3.14038	3.02772	2.97841	3.07361	2.74819	3.04817	3.24329	2.99493	3.40107	1.30103	2.20898	3.20922	1.30103	3.14386	3.17872	3.35205	2.75051	3.07511	3.27738	3.45691	3.1677	3.29528	1.9722	1.64703	1.63946	1.48001	1.57403	1.30103	1.30103	1.55871	1.30103
M55543	Hs.171862	GBP2	1.60746	1.44091	1.30103	1.62325	1.49693	1.49415	1.65225	1.35793	1.32015	1.30103	1.5369	1.30103	2.32052	2.47795	2.37336	2.42067	2.30194	2.35141	2.5084	2.26482	2.26221	2.33041	2.24797	2.22891	2.20737	1.86213	2.09307	2.15168	1.95856	2.46997	2.29667	2.24254	1.8537	2.19451	2.37858	2.31328	2.49677	2.14716	1.49969	1.30103	1.30103	1.30103	1.30103	1.30103	1.30103	1.30103	1.30103
X94232	Hs.78335	MAPRE2	2.19396	2.01199	2.13672	2.16227	2.23274	2.2284	2.07846	2.04493	2.1452	1.86864	2.23011	1.93802	2.13821	2.24237	2.05608	2.09767	1.99687	2.55072	2.28217	2.23502	1.99913	2.20222	2.24353	2.2982	1.30103	1.30103	1.30103	1.30103	1.43933	1.33244	1.30103	1.30103	1.30103	1.57978	1.30103	1.30103	1.58627	1.4227	2.13799	1.77512	1.78346	1.77815	1.92583	1.96047	1.98408	1.67394	1.80821
Y00097	Hs.118796	ANXA6	2.69099	2.70165	2.38507	2.33041	2.41296	2.43457	2.58422	2.57978	2.58343	2.69197	2.43171	2.56217	1.73127	1.8844	1.77659	1.88667	1.67221	1.82478	2.01115	1.47422	1.89321	1.66932	1.71265	1.8293	2.10072	2.11494	2.20249	2.24378	2.10037	1.989	2.08814	1.82413	2.20439	1.92788	2.02771	2.24721	2.05336	2.0953	2.44279	1.84538	2.1629	2.47026	2.15957	2.27669	2.23426	2.28285	2.02449
U61374	Hs.15154	SRPX	2.60638	2.5339	2.34694	2.3092	2.32118	2.33102	2.23805	2.3032	2.34655	2.60949	2.54322	2.81948	2.60801	2.76269	2.56015	2.32908	2.39454	2.46687	2.5463	2.49318	2.58692	2.45939	2.436	2.25959	1.33445	1.30103	1.4133	1.60423	1.30103	1.51983	1.58546	1.46835	1.30103	1.59988	1.53224	1.44349	1.52804	1.43213	2.70217	2.42905	2.16539	2.05154	1.44404	2.02449	2.09412	1.70672	1.78032
D17408	Hs.21223	CNN1	2.80584	2.58263	2.3742	2.47173	2.26198	2.13033	2.84148	2.76275	2.72624	2.49748	2.5409	2.31048	2.68915	2.98026	2.62434	2.77058	2.92076	3.21293	2.7788	2.74943	2.65552	2.79539	1.7574	2.97345	1.80686	1.30103	1.81558	2.27508	1.30103	1.30103	1.30103	1.71181	1.30103	1.68034	1.30103	1.85981	1.53039	2.05208	2.38721	2.48116	1.9199	2.34044	2.30728	1.79029	2.10449	2.09968	1.94349
U30521	Hs.142827	P311	2.41095	2.26951	2.33726	2.04844	2.5231	2.69914	2.55145	2.51627	2.39005	2.35927	2.44503	1.84073	1.30103	1.30103	1.30103	1.30103	1.30103	1.7007	1.46982	1.30103	1.30103	1.30103	1.30103	2.02449	1.65031	1.30103	1.30103	1.46389	1.35793	1.63144	1.47276	1.30103	1.39794	1.43775	1.61676	1.47441	1.75821	1.42101	1.90255	2.25586	2.16659	2.41111	2.28375	2.37144	1.80686	2.05729	1.48287
X68487	Hs.45743	ADORA2B	1.85794	1.74741	1.44091	1.9154	1.95999	1.49415	1.78746	1.53148	2.17377	2.00903	2.05787	1.90255	1.98147	1.98726	2.0811	2.08427	1.99822	1.70672	2.21059	1.92376	2.14891	2.15503	1.89432	1.90037	1.80956	1.30103	1.30103	1.49969	1.3784	1.38917	1.33846	1.30103	1.37658	1.53275	1.38646	1.65538	1.30103	1.43048	2.37894	1.30103	1.30103	1.40483	1.57403	1.30103	1.85003	1.30103	1.3483
D28137	Hs.118110	BST2	2.50174	2.46583	2.63114	2.69364	2.55823	2.43457	2.69117	1.95279	2.63185	2.58501	2.53053	2.40175	2.73629	2.53678	2.79977	2.64689	2.6207	2.38093	2.58343	2.74796	2.66181	2.67943	2.53301	2.43008	1.7185	1.67117	1.93298	2.08493	1.30103	1.82217	1.57403	1.51055	1.82802	1.95713	1.59164	1.50328	1.8525	1.84188	2.67843	2.03242	1.98916	2.25575	1.8293	1.65706	1.87157	2.04415	1.60853
U77594	Hs.37682	RARRES2	2.30771	2.54357	2.02407	1.96095	2.12678	1.30103	2.41963	2.51548	2.3941	2.65868	2.41859	2.10924	2.33585	1.98429	2.59236	1.52226	2.45931	1.43616	1.30103	1.30103	1.6902	1.92891	1.3962	1.30103	1.64147	1.30103	1.42651	1.42813	1.38561	1.49276	1.30103	1.76418	1.52244	2.02776	1.86702	1.46849	1.52138	1.30103	2.78711	2.95486	1.30103	1.30103	1.30103	1.30103	1.30103	1.30103	1.30103
D87258	Hs.75111	PRSS11	2.72099	2.85576	3.15229	3.09729	3.35114	2.41631	3.05869	2.15776	3.15803	3.09548	3.3241	2.41731	1.40956	1.61233	1.76714	1.70789	1.5032	1.90255	1.58771	1.35984	1.30103	1.66558	1.83378	1.95134	2.52608	1.30103	1.64933	1.98363	1.30103	1.30103	1.94002	1.90363	1.42813	1.61595	1.50618	1.84359	1.42279	1.57495	2.41913	2.78699	2.41946	2.29732	2.25042	2.43265	1.96047	1.86332	2.14891
X76105	Hs.75189	DAP	2.4501	2.47509	2.49638	2.48968	2.39076	2.31281	2.54888	2.58726	2.36717	2.55206	2.52259	2.38382	2.36439	2.33515	2.28013	1.86468	2.14261	2.63579	2.75793	2.26126	2.51957	2.031	2.25042	2.55823	1.34635	1.30103	1.43457	1.30103	1.30103	1.30103	1.30103	1.30103	1.30103	1.30103	1.30103	1.45065	1.30103	1.30103	2.39568	1.8504	2.22944	2.44592	1.91908	2.25382	2.28803	1.98318	2.14145
U46006	Hs.10526	CSRP2/SmLIM	1.56229	1.5172	1.5977	1.51055	1.74741	1.69636	1.71349	1.71433	1.80956	1.40993	1.83793	1.30103	1.30103	1.5603	1.35217	1.43049	1.30103	1.30103	1.30103	1.30103	1.30103	1.30103	1.30103	1.30103	3.47095	3.32613	3.40372	3.5144	3.2994	3.15561	3.30315	3.49813	2.96246	3.37173	3.10602	3.43637	2.9145	3.47744	1.58546	1.30103	1.49079	1.83822	1.30103	1.30103	1.30103	1.30103	1.45788
M11433	Hs.101850	RBP1	2.3753	2.02776	2.01912	1.65706	1.78604	2.09968	2.2615	2.38075	2.22141	2.35392	2.28237	2.266	2.78017	2.60987	2.6849	2.61867	2.67845	2.16435	2.14051	2.2783	2.6001	2.39724	2.60423	2.24625	1.40993	1.30103	1.30535	1.30103	1.30103	1.55871	1.30103	1.30103	1.30103	1.30103	1.5924	1.59129	1.62154	1.61386	2.49066	1.30103	1.30103	2.07737	1.30103	1.30103	1.30103	1.30103	1.30103
M55593		CLG4	3.22105	2.92252	3.23684	3.26811	2.98605	3.00903	3.31524	3.36356	2.80441	3.03173	2.86428	2.92567	1.30103	1.30103	1.30103	1.30103	1.30103	1.30103	1.58206	1.30103	1.30103	1.41162	1.30103	1.64542	3.40909	1.3032	1.30103	2.84868	2.0406	3.27818	3.35395	3.06755	2.31112	2.97016	3.02337	3.25429	3.27532	2.74505	2.62159	3.18782	2.14492	2.90961	2.66829	2.68708	2.22479	2.23477	1.88874
M63603	Hs.85050	PLN	2.00775	1.8488	1.67117	1.89098	1.89597	1.30103	2.26975	2.1345	1.91908	1.30103	2.17078	1.4624	1.40956	1.48739	1.30103	1.30103	1.30103	1.46687	1.60206	1.48714	1.39794	1.55023	1.63649	1.36736	1.84011	1.66932	1.91328	2.11361	1.94547	1.30963	1.58206	1.63246	1.66652	1.50379	1.56255	1.82543	1.63132	2.04181	1.35984	1.30103	1.30103	1.97909	1.30103	1.30103	1.30103	1.30103	1.30103
M62402	Hs.274313	IGFBP6	2.5523	2.60163	2.90639	2.86231	2.87864	3.00659	2.78859	2.59195	3.12441	3.00629	2.99821	2.8428	1.6944	1.30103	1.30103	1.63779	1.30103	1.51055	1.30103	1.30103	1.30103	1.48001	1.42651	1.65992	1.96661	1.82151	1.30103	2.01326	1.90472	1.7364	2.00732	1.86273	1.89542	2.15746	1.92154	1.77334	1.8171	1.70568	2.65196	2.48937	1.98401	2.82827	2.33021	2.45712	2.45071	2.42602	2.30728
X07438		CRBP	2.98191	2.54876	2.63357	2.1176	2.26435	2.48911	2.49052	2.60627	2.57669	2.74927	2.64903	2.50147	2.08681	2.59845	2.82325	2.3443	2.12484	3.15661	2.50215	1.98272	1.30103	2.00432	1.30103	3.04536	1.30103	1.30103	1.30103	1.30103	1.36361	1.30103	1.30103	1.30103	1.30103	1.53782	1.30103	1.42126	1.32012	1.30103	2.72329	2.334	1.32332	2.48926	1.43297	1.30103	1.30103	1.72016	1.30103
HG1612-HT1612	Hs.75061	MACMARCKS	2.62346	2.71825	2.85998	2.80523	2.91834	2.4682	2.77203	2.22608	2.82406	2.92834	2.93431	2.3189	1.50858	1.51455	1.44659	1.30103	1.30103	1.39094	1.30103	1.30103	1.30103	1.30103	1.38021	1.35025	2.32222	1.30103	1.30103	2.1232	1.30103	1.71181	2.10517	2.06819	1.8537	1.94694	1.74295	2.05537	1.89689	1.84846	2.71012	1.89993	2.23135	2.35545	2.34889	2.3694	2.30363	2.31576	1.98767
U15131	Hs.79265	ST5	2.11126	2.08636	2.21325	2.31408	2.18949	2.03862	2.24674	2.20737	2.09412	2.13001	2.23959	1.82413	1.48697	1.60527	1.72979	1.59449	1.70521	2.19173	2.15503	1.63246	1.5092	1.73719	1.91908	2.35507	2.25816	1.75664	2.36847	2.3784	1.8651	2.07298	2.29491	2.42749	1.58092	2.43537	2.05811	2.28891	1.79368	2.27131	2.13767	1.82068	1.8359	1.95521	1.98945	1.81757	1.73159	1.93349	1.69897
Suplementary table 1: Gene expression value of 65 ovarian primary culture. Normalized data converted into log10 from Affymetrix HUFL arrays. NOSE: normal ovarian surface epithelia. LMP: low malignant potential.
[truncated: 18 more columns]
