# Supplementary material for: Gene expression profiling of primary cultures of ovarian epithelial cells identifies novel molecular classifiers of ovarian cancer
Source: Br J Cancer. 2006 Jan 17;94(3):436–45. doi: 10.1038/sj.bjc.6602933 (PMC2361148; doi:10.1038/sj.bjc.6602933)
Supplement: Supplementary Table 2 [file 94-6602933x2.xls]

## Sheet: Sheet1
Gene	sens	sequence	length	temperature
Hoxb7	Forward	CGCGCCCTTTGAGCAGAACC	156	58
HoxB7	Reverse	CGGCCTCGTTTGCGGTCAGT	156	58
TNFR	Forward	CAAGAGCCTGAGTGGGTGGTTTG	131	63
TNFR	Reverse	CTGCTTATGCACTGTGAAAAAGG	131	63
KRT7	Forward	GGTGGAGGACTTCAAGAATAA	191	55
KRT7	Reverse	GCTCTGTCAACTCCGTCTCAT	191	55
RP-1	Forward	CCCCGCAGCAGGAAGAGTACT	216	56
RP-1	Reverse	GGGCCGTCCGCTAATACACC	216	56
ITPR3	Forward	CGCCCCCTACCAGCACATGTT	232	56
ITPR3	Reverse	GCGCACAAGGCTGACGAAGGT	232	56
ATPaseb1	Forward	CGCGGGAAAGCCAAGGAGGA	216	58
ATPaseb1	Reverse	CGGGGCCACTCGGTCCTGATAT	216	58
ST-5	Forward	CCCCGGTTGCCAGAG	230	58
ST-5	Reverse	GGCCGCCGCAGCTC	230	58
SmLIM	Forward	TGGGGAGGTGGAAACAAGTGTG	247	56
SMLIM	Reverse	TCGCCACGGTCCATGTTAAGC	247	56
A2RP	Forward	CGCTGGGAGGGGGGTGAC	200	58
A2RP	Reverse	GGCCGCACGCAGCTCTC	200	58
U79275	Forward	CGGGGTGGAGTGGTCAGTGGAG	163	58
U79275	Reverse	GCCCCCACCCAGCTCTAACTCA	163	58
HOXB9	Forward	GGCGCCTCACCTGCTCTTCAA	173	58
HOXB9	Reverse	CGCGGGGAAAGGGGAGACA	173	58
erk1	Forward	GCGGCTGGCTCACCCCTACCT	199	58
erk1	Reverse	GCCCCAGGGTGCAGAGATGTC	199	58
BMP-2	Forward	GGCCCACTTGGAGGAGGAGAAACA	300	56
BMP-2	Reverse	GGGCATTCTCCGTGGCAGTAA	300	56
MLSN	Forward	GCCCGCCTTGCTTTCCAGAAC	210	54
MLSN	Reverse	GCCGCTCCTCCGCCTTCAG	210	54
Suplementary Table 2: primers used for Q-PCR.
